# Supplementary material for: The Significance of Echo Time in fMRI BOLD Contrast: A Clinical Study during Motor and Visual Activation Tasks at 1.5 T
Source: Tomography. 2021 Aug 5;7(3):333–43. doi: 10.3390/tomography7030030 (PMC8396192; doi:10.3390/tomography7030030)
Supplement: Supplementary file 1 [file tomography-07-00030-s001.zip]

Archive with 1 entries (1 files):
- tomography-1284048-supplementary.pdf
